# Supplementary material for: Connecting the dots: using a network approach to study the wellbeing spectrum
Source: Curr Psychol. 2024 Aug 6;43(34):27365–76. doi: 10.1007/s12144-024-06363-0 (PMC11420360; doi:10.1007/s12144-024-06363-0)
Supplement: Supplementary file 2 — Supplementary Material 2 [file 12144_2024_6363_MOESM2_ESM.xlsx]

## Sheet: Supp1
Supplementary Table 1
Partial correlation matrix of the network
	LON1	LON2	LON3	SWL1	SWL2	SWL3	SWL4	SWL5	SHS1	SHS2	FLOUR1	FLOUR2	FLOUR3	FLOUR4	FLOUR5	NEU1	NEU2	NEU3	NEU4	NEU5	NEU6	NEU7	NEU8	NEU9	NEU10	NEU11	NEU12	DEP1	DEP2	DEP3	DEP4	DEP5	DEP6	DEP7	DEP8	DEP9	DEP10	DEP11	DEP12	Age	Sex
LON1	0	0.116224480453025	0.197474748031438	0	0	0	0	0	0	0	0	0	0	0	0	0	0	0	0	0	0	0	0	0	0	0	0	0	0	0	0	0	0	0	0	0	0	0	0	0	0
LON2	0.116224480453025	0	0.382725736640197	0	0	0	0	0	0	0	0	0	0	0	0	0	0	0	0	0	0	0	0	0	0	0	0	0	0	0.045578820936286	0	0	0	0	0	0	0	0	0	0	0
LON3	0.197474748031438	0.382725736640197	0	0	0	0	0	0	0	0	-0.0461352902131878	-0.0568076235154133	0	0	0	0	0	0	0	0	0	0	0	0	0	0	0	0	0	0.101040791686587	0	0	0	0	0	0	0	0	0	0	0
SWL1	0	0	0	0	0.17180633200149	0.10772779025215	0.103184718814325	0.256240228286447	0.0719193264140555	0	0	0	0	0	0.0357753444556966	0	0	0	0	0	0	0	0	0	0	0	0	0	0	0	0	0	0	0	0	0	0	0	0	0	0
SWL2	0	0	0	0.17180633200149	0	0.364936097255151	0	0	0	0	0	0	0	0	0	0	0	0	0	0	0	0	0	0	0	0	0	0	0	0	0	0	0	0	0	0	0	0	0	0	0
SWL3	0	0	0	0.10772779025215	0.364936097255151	0	0.204319131384722	0	0.115131799663615	0.0820749557282437	0	0	0.0919644819871747	0	0.147734400526433	0	0	0	0	0	0	0	0	0	0	0	0	0	0	0	0	0	0	0	0	0	0	-0.116590948534889	0	0	0
SWL4	0	0	0	0.103184718814325	0	0.204319131384722	0	0.0859944286127138	0	0	0	0	0	0	0	0	0	0	0	0	0	0	0	0	0	0	0	0	0	0	0	0	0	0	0	0	0	0	0	0	0
SWL5	0	0	0	0.256240228286447	0	0	0.0859944286127138	0	0	0	0	0	0	0	0	0	-0.063477575641199	0	0	0	0	0	0	0	0	0	0	0	0	0	0	0	0	0	0	0	0	0	0	0	0
SHS1	0	0	0	0.0719193264140555	0	0.115131799663615	0	0	0	0.337733059264881	0	0.0325393248648276	0	0	0.0414992998668756	0	0	0	0	0	0	0	0	0	0	0	0	0	0	0	0	0	0	0	0	0	0	0	0	0	0
SHS2	0	0	0	0	0	0.0820749557282437	0	0	0.337733059264881	0	0	0	0	0	0	0	0	0	0	0	0	0	0	0	0	0	0	0	0	0	0	0	0	0	0	0	0	-0.0890654026034926	-0.0426080175519257	0	0
FLOUR1	0	0	-0.0461352902131878	0	0	0	0	0	0	0	0	0.220542800499477	0	0	0.096209228915593	0	0	0	0	0	0	0	0	0	0	0	0	0	0	0	0	0	0	0	0	0	0	0	0	0	0
FLOUR2	0	0	-0.0568076235154133	0	0	0	0	0	0.0325393248648276	0	0.220542800499477	0	0.174154696576068	0.0582873336323047	0	0	0	0	0	0	0	0	0	0	0	0	0	0	0	0	0	0	0	0	0	0	0	0	0	0	0
FLOUR3	0	0	0	0	0	0.0919644819871747	0	0	0	0	0	0.174154696576068	0	0.223427759441934	0.126556125287937	0	0	0	0	0	0	0	0	0	0	0	0	0	0	0	0	0	0	0	-0.142132401382062	0	-0.0576921728317075	0	0	0	0
FLOUR4	0	0	0	0	0	0	0	0	0	0	0	0.0582873336323047	0.223427759441934	0	0.218177007535679	0	0	0	0	0	0	0	0	0	0	0	0	0	0	0	0	0	0	0	0	0	0	0	0	0	0
FLOUR5	0	0	0	0.0357753444556966	0	0.147734400526433	0	0	0.0414992998668756	0	0.096209228915593	0	0.126556125287937	0.218177007535679	0	0	0	0	0	0	0	0	0	0	0	0	0	0	0	0	0	0	0	0	0	0	0	0	0	0	0
NEU1	0	0	0	0	0	0	0	0	0	0	0	0	0	0	0	0	0	0	0	0.151213231789637	0.0673911949313343	0	0	0	0	0	0	0	0	0	0	0	0	0	0	0	0	0	0	0	0
NEU2	0	0	0	0	0	0	0	-0.063477575641199	0	0	0	0	0	0	0	0	0	0	0	0	0.0958763334974044	0	0.159673530302302	0	0	0	0	0	0	0	0	0	0	0	0	0	0	0	0	0	0
NEU3	0	0	0	0	0	0	0	0	0	0	0	0	0	0	0	0	0	0	0	0.20845021482367	0.0650625550083021	0	0	0.103626339419776	0	0.0522794510400297	0	0	0	0	0	0	0	0	0	0	0	0	0	0	0
NEU4	0	0	0	0	0	0	0	0	0	0	0	0	0	0	0	0	0	0	0	0.0353498450928243	0.0783083608024948	0.0902267382639345	0	0	0.277169888987526	0	0	0	0	0	0	0	0	0	0	0	0	0	0	0	0
NEU5	0	0	0	0	0	0	0	0	0	0	0	0	0	0	0	0.151213231789637	0	0.20845021482367	0.0353498450928243	0	0.0676538442105375	0.120759466066813	0	0	0.0742445266567605	0.0953786125327203	0	0	0	0	0	0	0	0.0832876424505522	0	0	0	0	0	0	0
NEU6	0	0	0	0	0	0	0	0	0	0	0	0	0	0	0	0.0673911949313343	0.0958763334974044	0.0650625550083021	0.0783083608024948	0.0676538442105375	0	0	0.0389481006092905	0.0802160516708256	0.162941492341079	0.0724806674988392	0.240464228284518	0	0.0661098114749307	0.169269780141267	0	0	0	0	0	0	0	0	0	0	0
NEU7	0	0	0	0	0	0	0	0	0	0	0	0	0	0	0	0	0	0	0.0902267382639345	0.120759466066813	0	0	0	0	0.173266073000453	0	0	0	0	0	0	0	0	0	0	0	0	0	0	0	0
NEU8	0	0	0	0	0	0	0	0	0	0	0	0	0	0	0	0	0.159673530302302	0	0	0	0.0389481006092905	0	0	0	0	0.0835291530432259	0.0875048499613157	0	0	0	0	0	0	0	0	0	0	0	0	0	0
NEU9	0	0	0	0	0	0	0	0	0	0	0	0	0	0	0	0	0	0.103626339419776	0	0	0.0802160516708256	0	0	0	0	0.157101711850442	0	0	0	0	0	0	0	0	0	0	0	0	0	0	0
NEU10	0	0	0	0	0	0	0	0	0	0	0	0	0	0	0	0	0	0	0.277169888987526	0.0742445266567605	0.162941492341079	0.173266073000453	0	0	0	0	0	0	0	0	0	0	0	0	0	0	0	0	0	0	0
NEU11	0	0	0	0	0	0	0	0	0	0	0	0	0	0	0	0	0	0.0522794510400297	0	0.0953786125327203	0.0724806674988392	0	0.0835291530432259	0.157101711850442	0	0	0	0	0	0	0	0	0	0	0	0	0	0	0	0	0
NEU12	0	0	0	0	0	0	0	0	0	0	0	0	0	0	0	0	0	0	0	0	0.240464228284518	0	0.0875048499613157	0	0	0	0	0	0	0	0	0	0	0	0	0	0	0	0	0	0
DEP1	0	0	0	0	0	0	0	0	0	0	0	0	0	0	0	0	0	0	0	0	0	0	0	0	0	0	0	0	0	0	0	0	0	0	0	0	0	0.227337744683299	0	0	0
DEP2	0	0	0	0	0	0	0	0	0	0	0	0	0	0	0	0	0	0	0	0	0.0661098114749307	0	0	0	0	0	0	0	0	0	0	0	0	0	0	0	0	0	0	0	0
DEP3	0	0.045578820936286	0.101040791686587	0	0	0	0	0	0	0	0	0	0	0	0	0	0	0	0	0	0.169269780141267	0	0	0	0	0	0	0	0	0	0.151660383346915	0.0765662383893237	0	0	0	0	0	0.194771506390315	0.280007472788151	0	0
DEP4	0	0	0	0	0	0	0	0	0	0	0	0	0	0	0	0	0	0	0	0	0	0	0	0	0	0	0	0	0	0.151660383346915	0	0	0	0.0330212484806524	0.0311450886535152	0.0820866807287195	0.0419276792194232	0	0	0	0
DEP5	0	0	0	0	0	0	0	0	0	0	0	0	0	0	0	0	0	0	0	0	0	0	0	0	0	0	0	0	0	0.0765662383893237	0	0	0	0	0	0	0.0832864892471307	0	0	0	0
DEP6	0	0	0	0	0	0	0	0	0	0	0	0	0	0	0	0	0	0	0	0	0	0	0	0	0	0	0	0	0	0	0	0	0	0	0	0	0.170985880395069	0	0	0	0
DEP7	0	0	0	0	0	0	0	0	0	0	0	0	0	0	0	0	0	0	0	0.0832876424505522	0	0	0	0	0	0	0	0	0	0	0.0330212484806524	0	0	0	0	0	0	0	0	0	0
DEP8	0	0	0	0	0	0	0	0	0	0	0	0	-0.142132401382062	0	0	0	0	0	0	0	0	0	0	0	0	0	0	0	0	0	0.0311450886535152	0	0	0	0	0	0	0	0	0	0
DEP9	0	0	0	0	0	0	0	0	0	0	0	0	0	0	0	0	0	0	0	0	0	0	0	0	0	0	0	0	0	0	0.0820866807287195	0	0	0	0	0	0.145073110714945	0	0	0	0
DEP10	0	0	0	0	0	0	0	0	0	0	0	0	-0.0576921728317075	0	0	0	0	0	0	0	0	0	0	0	0	0	0	0	0	0	0.0419276792194232	0.0832864892471307	0.170985880395069	0	0	0.145073110714945	0	0.132486744037841	0	0	0.050726528429231
DEP11	0	0	0	0	0	-0.116590948534889	0	0	0	-0.0890654026034926	0	0	0	0	0	0	0	0	0	0	0	0	0	0	0	0	0	0.227337744683299	0	0.194771506390315	0	0	0	0	0	0	0.132486744037841	0	0.0420553906460757	0	0
DEP12	0	0	0	0	0	0	0	0	0	-0.0426080175519257	0	0	0	0	0	0	0	0	0	0	0	0	0	0	0	0	0	0	0	0.280007472788151	0	0	0	0	0	0	0	0.0420553906460757	0	0	0
Age	0	0	0	0	0	0	0	0	0	0	0	0	0	0	0	0	0	0	0	0	0	0	0	0	0	0	0	0	0	0	0	0	0	0	0	0	0	0	0	0	0
Sex	0	0	0	0	0	0	0	0	0	0	0	0	0	0	0	0	0	0	0	0	0	0	0	0	0	0	0	0	0	0	0	0	0	0	0	0	0.050726528429231	0	0	0	0
* node descriptions can be found in Supplementary Table 2
Note. A correlation of zero indicates that the nodes are unconnected after conditioning on all other variables. Variables in the same box are part of the same measurement instrument.

## Sheet: Supp2
Supplementary Table 2.
Item descriptions
Item	Item description
LON1	How often do you feel that you lack companionship?
LON2	How often do you feel left out?
LON3	How often do you feel isolated from others?
SWL1	My life is going more or less as I wished.
SWL2	My living conditions are excellent.
SWL3	I'm satisfied with my life.
SWL4	Until now've always gotten the most important things I wanted in life.
SWL5	If I had to live my life again, I would do more or less the same.
SHS1	Compared with most my peers, I am less happy they than they are (RV).
SHS2	On the whole, I am not very happy, although I am not depressed I never seem to be as happy as I could be (RV).
FLOUR1	I lead a purposeful and meaningful life.
FLOUR2	My social relationships are supportive and rewarding.
FLOUR3	I am competent and capable in the activities that are important to me.
FLOUR4	I am a good person and live a good life.
FLOUR5	I am optimistic about my future.
NEU1	I am not a worrier (RV).
NEU2	I often feel inferior to others.
NEU3	When I am under a great deal of stress, I sometimes feel like I am going to pieces.
NEU4	I rarely feel lonely or blue (RV).
NEU5	I often feel tense and jittery
NEU6	I sometimes feel completely worthless.
NEU7	I rarely feel fearful or anxious (RV).
NEU8	I often get angry at the way people treat me.
NEU9	Too often, when things go wrong, I get discouraged and feel like giving up.
NEU10	I am seldom sad or depressed (RV).
NEU11	I often feel helpless and want someone else to solve my problems.
NEU12	At times I am so ashamed I just want to hide.
DEP1	I cry a lot.
DEP2	I do not eat as well as I should.
DEP3	I feel worthless or inferior.
DEP4	I feel very guilty.
DEP5	There is very little that I enjoy.
DEP6	I sleep more than most other people during day and/or night.
DEP7	I have trouble making decisions.
DEP8	I think about killing myself
DEP9	I have trouble sleeping.
DEP10	I do not have much energy.
DEP11	I am unhappy, sad, or depressed.
DEP12	I feel that I cannot succeed.
Age	Age in years
Sex	Sex

## Sheet: Supp3
Supplementary Table 3
Local clustering coefficients
Item	Clustering coefficient
LON1	.383
LON2	.157
LON3	.054
SWL1	.059
SWL2	.108
SWL3	.027
SWL4	.096
SWL5	.052
SHS1	.044
SHS2	.048
FLOUR1	.016
FLOUR2	.027
FLOUR3	.038
FLOUR4	.113
FLOUR5	.054
NEU1	.068
NEU2	.019
NEU3	.058
NEU4	.132
NEU5	.023
NEU6	.015
NEU7	.132
NEU8	.035
NEU9	.062
NEU10	.066
NEU11	.046
NEU12	.039
DEP1	NA
DEP2	NA
DEP3	.010
DEP4	.012
DEP5	0
DEP6	NA
DEP7	0
DEP8	0
DEP9	.042
DEP10	.003
DEP11	.013
DEP12	.096
Age	NA
Sex	NA
Note. Item descriptions can be found in supplementary table 2. NA indicates that a clustering value can not be computed becauase node is only connected to 1 other node.

## Sheet: Supp4
Supplementary Table 4
Factor loadings for the exploratory factor analysis
	Factor 1	Factor 2	Factor 3	Factor 4	Factor 5	Factor 6	Factor 7
Loneliness 1	0.019799	0.0365494	-0.176318	-0.0749729	0.588966	0.0266545	-0.0896699
Loneliness 2	0.0821305	-0.0219719	-0.00282476	0.0691354	0.734341	-0.0336355	0.0583085
Loneliness 3	-0.0178637	-0.0359804	-0.00261983	0.0439822	0.792345	0.0467483	0.0256258
Quality of Life	-0.0362128	0.162978	0.49377	-0.195172	-0.0855931	-0.0632057	0.0765891
Self-Rated Health	-0.016735	0.0719227	0.392015	0.0325537	0.0510498	-0.401196	-0.249542
SWL 1	-0.0896905	0.0248186	0.63652	0.02375	-0.0952541	-0.0556319	0.0947701
SWL 2	-0.000493727	0.0397209	0.814864	0.0391304	-0.0860284	-0.0493738	-0.114194
SWL 3	-0.00320853	0.109998	0.6621	-0.172721	-0.055291	-0.0431926	0.0765381
SWL 4	-0.0804271	0.148573	0.527092	0.0700953	-0.0497335	-0.0312365	0.144572
SWL 5	-0.145319	0.0722906	0.347421	0.042266	-0.0554635	-0.0172397	0.242686
SHS 1	-0.0495192	0.151259	0.511236	-0.211738	-0.0176529	0.00209638	0.258089
SHS 2	-0.0932191	0.0587148	0.428604	-0.12423	-0.085777	-0.0296892	0.307718
SHS 3	-0.138186	0.131338	0.322576	-0.20093	0.0139547	-0.0466641	0.349333
SHS 4	-0.158529	0.031331	0.222435	-0.127382	-0.122518	-0.109318	0.398852
Flourishing 1	-0.0577184	0.57328	0.0781098	0.0572604	-0.068364	-0.113579	0.147261
Flourishing 2	0.0624004	0.598697	-0.0106626	0.158072	-0.262123	-0.0492983	0.197577
Flourishing 3	-0.00439717	0.742578	0.0631439	-0.0425776	-0.000400957	-0.0312518	0.0346536
Flourishing 4	0.0246997	0.770277	-0.0991071	0.0433219	-0.0362572	-0.00700473	0.0146223
Flourishing 5	-0.0580138	0.600876	0.183217	-0.0882864	0.0727311	-0.135327	-0.190358
Flourishing 6	-0.0432865	0.689857	0.100095	-0.100751	0.0607819	0.0707342	-0.0245245
Flourishing 7	-0.0474328	0.492758	0.250746	-0.191702	0.0431521	-0.0770507	-0.0448906
Flourishing 8	-0.0942273	0.675507	-0.00865526	-0.00735847	-0.10087	0.0595157	-0.0580956
Neuroticism 1	0.568196	-0.00483735	-0.0110747	-0.04593	-0.055768	0.0464274	-0.126691
Neuroticism 2	0.4488	0.0278341	-0.0528732	0.0236178	0.0395195	-0.0267562	-3.6575e-05
Neuroticism 3	0.660635	0.0369492	0.0306604	-0.0277612	-0.0194811	0.118557	0.035053
Neuroticism 4	0.514577	0.0128795	-0.113929	-0.0233407	0.0870101	-0.0668618	-0.0276758
Neuroticism 5	0.681858	0.0113726	0.0169899	0.0261158	-0.0216791	0.0445714	-0.0447366
Neuroticism 6	0.704738	-0.0312608	0.0359645	0.108699	0.0745249	-0.0371563	0.0726788
Neuroticism 7	0.599779	0.0649632	-0.116173	-0.0163389	0.00299731	0.0203711	-0.0158931
Neuroticism 8	0.443281	-0.0625923	-0.0271842	-0.0250582	0.0105125	-0.034501	-0.011204
Neuroticism 9	0.612683	-0.10185	0.103699	-0.00113438	0.000831507	-0.0249056	-0.00313594
Neuroticism 10	0.63144	0.0999987	-0.120455	-0.0607453	0.0631927	0.0229572	-0.0579677
Neuroticism 11	0.607703	-0.106186	0.0374602	-0.00875008	0.00281417	-0.016973	0.0560074
Neuroticism 12	0.558599	-0.0584876	0.0433598	0.0110056	-0.00490054	-0.0233369	0.0678692
Depression 1	0.0570715	0.125331	-0.0637043	0.318741	0.138053	0.14214	0.0191112
Depression 2	-0.00126883	0.0531917	-0.0458571	0.26454	0.116921	-0.111466	0.105519
Depression 3	0.0223463	-0.023188	-0.076826	0.05432	0.0459279	0.183917	0.058539
Depression 4	0.113256	-0.0540029	0.0707506	0.531152	0.21944	0.0469168	-0.011489
Depression 5	0.160351	0.0382393	0.0475638	0.458497	0.0289312	0.131915	0.0193377
Depression 6	0.100312	0.00730128	0.0913095	0.087585	0.0646092	0.593536	-0.0745464
Depression 7	-0.0762592	-0.138401	0.0256151	0.327325	0.108999	0.178959	-0.135283
Depression 8	0.0484955	0.0590587	-0.0857177	0.0522199	0.0619666	0.281839	0.193782
Depression 9	0.286983	-0.13953	0.216391	0.149817	-0.0268327	0.233078	-0.093793
Depression 10	-0.0148283	-0.059125	-0.0682252	0.559025	0.00416321	-0.0411948	0.0194868
Depression 11	0.0608963	0.0686793	-0.11018	0.121753	-0.00561921	0.313111	-0.0246777
Depression 12	-0.00239899	-0.014704	-0.0050273	-0.00615555	0.012535	0.841861	0.00586939
Depression 13	0.00229483	0.0198412	-0.154328	0.507087	0.11788	0.21183	-0.109247
Depression 14	0.171595	-0.0992701	0.0439676	0.308716	0.169432	0.113383	-0.0455541
Note. Coloured factor loadings are >0.3. SWL = Satisfaction With Life, SHS = Subjective Happiness Scale.

## Sheet: Supp5
Supplementary Table 5
Communalities Exploratory Factor Model
Item	Item description	Communality
LON1	How often do you feel that you lack companionship?	.472
LON2	How often do you feel left out?	.610
LON3	How often do you feel isolated from others?	.684
SRH	How would you rate your health in general?	.446
QOL	Where on the scale would you put your life in general? A score of '10' means the best life you can imagine, '1' means the worst life you can imagine.	.672
SWL1	My life is going more or less as I wished.	.613
SWL2	My living conditions are excellent.	.726
SWL3	I'm satisfied with my life.	.786
SWL4	Until now've always gotten the most important things I wanted in life.	.521
SWL5	If I had to live my life again, I would do more or less the same.	.369
SHS1	On the whole, I am a happy person.	.750
SHS2	Compared with most my peers, I am less happy they than they are (RV).	.622
SHS3	On the whole, I am very happy, I enjoy life come what may and I always make the best of things.	.637
SHS4	On the whole, I am not very happy, although I am not depressed I never seem to be as happy as I could be (RV).	.606
FLOUR1	I lead a purposeful and meaningful life.	.572
FLOUR2	My social relationships are supportive and rewarding.	.587
FLOUR3	I am engaged and interested in my daily activities	.666
FLOUR4	I actively contribute to the happiness and well-being of others	.523
FLOUR5	I am competent and capable in the activities that are important to me.	.610
FLOUR6	I am a good person and live a good life.	.561
FLOUR6	I am optimistic about my future.	.612
FLOUR8	People respect me.	.525
NEU1	I am not a worrier (RV).	.352
NEU2	I often feel inferior to others.	.226
NEU3	When I am under a great deal of stress, I sometimes feel like I am going to pieces.	.451
NEU4	I rarely feel lonely or blue (RV).	.324
NEU5	I often feel tense and jittery	.498
NEU6	I sometimes feel completely worthless.	.576
NEU7	I rarely feel fearful or anxious (RV).	.397
NEU8	I often get angry at the way people treat me.	.212
NEU9	Too often, when things go wrong, I get discouraged and feel like giving up.	.375
NEU10	I am seldom sad or depressed (RV).	.458
NEU11	I often feel helpless and want someone else to solve my problems.	.380
NEU12	At times I am so ashamed I just want to hide.	.301
DEP1	I cry a lot.	.234
DEP2	I deliberately try to hurt or kill myself.	.080
DEP3	I do not eat as well as I should.	.086
DEP4	I feel worthless or inferior.	.521
DEP5	I feel very guilty.	.350
DEP6	I feel tired without good reason	.469
DEP7	There is very little that I enjoy.	.310
DEP8	I sleep more than most other people during day and/or night.	.154
DEP9	I have trouble making decisions.	.279
DEP10	I think about killing myself	.344
DEP11	I have trouble sleeping.	.202
DEP12	I do not have much energy.	.721
DEP13	I am unhappy, sad, or depressed.	.627
DEP14	I feel that I cannot succeed.	.378
Note. Items in italics are below the .3 threshold.

## Sheet: Supp6
Supplementary Table 6
Correlations between the factors in the eight-factor model
Factors	1	2	3	4	5	6
1	-	-.58	-.62	-.54	.52	.69
2	-.58	-	.82	.86	-.54	-.71
3	-.62	.82	-	.79	-.59	-.76
4	-.54	.86	.79	-	-.53	-.71
5	.52	-.54	-.59	-.53	-	.67
6	.69	-.71	-.76	-.71	.67	-
Note. Factor 1 = Loneliness, Factor 2 =Satisfaction with Life, Factor 3 =Subjective Happiness, Factor 4 = Flourishing 5 = Neuroticism, Factor 6 = Depressive Symptoms
