# Supplementary material for: Connecting the dots: using a network approach to study the wellbeing spectrum
Source: Curr Psychol. 2024 Aug 6;43(34):27365–76. doi: 10.1007/s12144-024-06363-0 (PMC11420360; doi:10.1007/s12144-024-06363-0)
Supplement: Supplementary file 4 — Supplementary Material 4 [file 12144_2024_6363_MOESM4_ESM.xlsx]

## Sheet: discovery_sample
Discovery sample
Item	Mean	SD
Age	53.43	9.21
Loneliness
How often do you feel that you lack companionship?	1.43	0.58
How often do you feel left out?	1.31	0.51
How often do you feel isolated from others?	1.25	0.50
Cantril ladder
Quality of life	7.89	1.11
General health
General health	3.94	0.76
Satisfaction with life
My life is going more or less as I wished	5.17	1.48
My living conditions are excellent	5.82	1.20
I'm satisfied with my life	5.85	1.11
Until now I've always gotten the most important things I wanted in life	5.85	1.12
If I had to live my life again, I would do more or less the same	5.06	1.52
Subjective happiness
In general, I consider myself a very happy person	5.99	1.00
Compared to most of my peers, I consider myself less happy than they are (RV)	5.66	1.30
On the whole, I am very happy, I enjoy life come what may and I always make the best of things.	5.64	1.23
On the whole, I am not very happy, although I am not depressed I never seem to be as happy as I could be (RV)	5.86	1.38
Flourishing
I lead a purpuseful and meaningful life	5.62	1.06
My social relationships are supportive and rewarding	5.64	1.09
I am engaged and interested in my daily activities	5.96	0.87
I actively contribute to the happiness and wellbeing of others	5.80	0.91
I am competent and capable in the activities that are important to me	5.98	0.96
I am a good person and live a good life	5.96	0.82
I am optimistic about my future	5.72	1.10
People respect me	5.91	0.81
Neuroticism
I am not a worrier	2.78	1.22
I often feel inferior to others	2.84	1.15
When I am under a great deal of stress, I sometimes feel like I am going to pieces	2.56	1.07
I rarely feel lonely or blue	2.35	1.13
I often feel tense and jittery	2.33	0.98
I sometimes feel completely worthless	2.18	1.08
I rarely feel fearful or anxious	2.62	1.11
I often get angry at the way people treat me	2.23	0.89
Too often, when things go wrong, I get discouraged and feel like giving up	2.20	0.87
I am seldom sad or depressed	2.59	1.12
I often feel helpless and want someone else to solve my problems	1.80	0.75
At times I am so ashamed I just want to hide	2.25	0.97
Depressive symptoms	Mean	SD	Frq(0)	Frq(1)	Frq(2)
I cry a lot	0.16	0.41	1178	176	22
I deliberatly try to hurt of kill myself	0.01	0.11	1364	10	2
I do not eat as well as I should	0.39	0.56	890	431	55
I feel worthless or inferior	0.17	0.42	1164	187	25
I feel very guilty	0.16	0.40	1172	186	18
I feel tired without good reason	0.41	0.60	894	402	80
There is very little that I enjoy	0.11	0.36	1236	122	18
I sleep more than most other people	0.14	0.41	1225	115	36
I have trouble making decisions	0.37	0.54	911	423	42
I think about kiling myself	0.03	0.20	1337	33	6
I have trouble sleeping	0.46	0.67	857	367	134
I do not have much envery	0.46	0.62	839	440	97
I am unhappy, sad or depressed	0.21	0.46	1117	228	31
I feel that I cannot succeed	0.23	0.45	1078	281	17

## Sheet: replication_sample
Replication sample
Item	Mean	SD
Age	45.53	11.03
Loneliness
How often do you feel that you lack companionship?	1.47	0.57
How often do you feel left out?	1.34	0.52
How often do you feel isolated from others?	1.25	0.49
Cantril ladder
Quality of life	removed
General health
General health	removed
Satisfaction with life
My life is going more or less as I wished	5.12	1.50
My living conditions are excellent	5.78	1.23
I'm satisfied with my life	5.81	1.12
Until now I've always gotten the most important things I wanted in life	5.72	1.23
If I had to live my life again, I would do more or less the same	5.04	1.57
Subjective happiness
In general, I consider myself a very happy person	removed
Compared to most of my peers, I consider myself less happy than they are (RV)	5.57	1.35
On the whole, I am very happy, I enjoy life come what may and I always make the best of things.	removed
On the whole, I am not very happy, although I am not depressed I never seem to be as happy as I could be (RV)	5.75	1.46
Flourishing
I lead a purpuseful and meaningful life	5.49	1.46
My social relationships are supportive and rewarding	5.69	1.04
I am engaged and interested in my daily activities	removed
I actively contribute to the happiness and wellbeing of others	removed
I am competent and capable in the activities that are important to me	5.99	0.89
I am a good person and live a good life	5.99	0.81
I am optimistic about my future	5.78	1.08
People respect me	removed
Neuroticism
I am not a worrier	2.93	1.25
I often feel inferior to others	2.78	1.17
When I am under a great deal of stress, I sometimes feel like I am going to pieces	2.61	1.09
I rarely feel lonely or blue	2.42	1.15
I often feel tense and jittery	2.42	1.00
I sometimes feel completely worthless	2.29	1.16
I rarely feel fearful or anxious	2.67	1.11
I often get angry at the way people treat me	2.23	0.94
Too often, when things go wrong, I get discouraged and feel like giving up	2.27	0.91
I am seldom sad or depressed	2.63	1.12
I often feel helpless and want someone else to solve my problems	1.87	0.84
At times I am so ashamed I just want to hide	2.29	1.02
Depressive symptoms	Mean	SD	Frq(0)	Frq(1)	Frq(2)
I cry a lot	0.17	0.40	615	102	9
I deliberatly try to hurt of kill myself	removed
I do not eat as well as I should	0.45	0.60	440	244	42
I feel worthless or inferior	0.24	0.48	570	138	18
I feel very guilty	0.21	0.43	585	133	8
I feel tired without good reason	removed
There is very little that I enjoy	0.13	0.38	646	68	12
I sleep more than most other people	0.18	0.48	620	78	28
I have trouble making decisions	0.45	0.56	428	272	26
I think about kiling myself	0.04	0.23	700	22	4
I have trouble sleeping	0.52	0.70	434	205	87
I do not have much envery	0.54	0.65	396	269	61
I am unhappy, sad or depressed	0.26	0.49	553	156	17
I feel that I cannot succeed	0.27	0.50	544	165	17
